# Supplementary material for: Increase of circulating IGFBP-4 following genotoxic stress and its implication for senescence
Source: eLife. 2020 Mar 30;9:e54523. doi: 10.7554/eLife.54523 (PMC7136022; doi:10.7554/eLife.54523)
Supplement: Figure 1—source data 1. [file elife-54523-fig1-data1.zip]

Archive with 70 entries (63 files):
- Figure 1/
- __MACOSX/._Figure 1
- Figure 1/g/
- __MACOSX/Figure 1/._g
- Figure 1/a/
- __MACOSX/Figure 1/._a
- Figure 1/f/
- __MACOSX/Figure 1/._f
- Figure 1/j/
- __MACOSX/Figure 1/._j
- Figure 1/e/
- __MACOSX/Figure 1/._e
- Figure 1/b/
- __MACOSX/Figure 1/._b
- Figure 1/g/Lung IGFBP4.jpg
- __MACOSX/Figure 1/g/._Lung IGFBP4.jpg
- Figure 1/g/kidney IGFBP4.jpg
- __MACOSX/Figure 1/g/._kidney IGFBP4.jpg
- Figure 1/g/heart IGFBP4.tif
- __MACOSX/Figure 1/g/._heart IGFBP4.tif
- Figure 1/g/Lung CTRL.jpg
- __MACOSX/Figure 1/g/._Lung CTRL.jpg
- Figure 1/g/Kidney CTRL.tif
- __MACOSX/Figure 1/g/._Kidney CTRL.tif
- Figure 1/g/heart CTRL.tif
- __MACOSX/Figure 1/g/._heart CTRL.tif
- Figure 1/a/A LC.jpg
- __MACOSX/Figure 1/a/._A LC.jpg
- Figure 1/a/A WB IGFBP4.jpg
- __MACOSX/Figure 1/a/._A WB IGFBP4.jpg
- Figure 1/f/CTRL.JPG
- __MACOSX/Figure 1/f/._CTRL.JPG
- Figure 1/f/IGFBP4 .JPG
- __MACOSX/Figure 1/f/._IGFBP4 .JPG
- Figure 1/j/2.P53.jpg
- __MACOSX/Figure 1/j/._2.P53.jpg
- Figure 1/j/6.GAPDH.jpg
- __MACOSX/Figure 1/j/._6.GAPDH.jpg
- Figure 1/j/5.P16.jpg
- __MACOSX/Figure 1/j/._5.P16.jpg
- Figure 1/j/3.P27.jpg
- __MACOSX/Figure 1/j/._3.P27.jpg
- Figure 1/j/1.RB.jpg
- __MACOSX/Figure 1/j/._1.RB.jpg
- Figure 1/j/4.P21.jpg
- __MACOSX/Figure 1/j/._4.P21.jpg
- Figure 1/e/2.P53.jpg
- __MACOSX/Figure 1/e/._2.P53.jpg
- Figure 1/e/6.GAPDH.jpg
- __MACOSX/Figure 1/e/._6.GAPDH.jpg
- Figure 1/e/5.P16.jpg
- __MACOSX/Figure 1/e/._5.P16.jpg
- Figure 1/e/3.P27.jpg
- __MACOSX/Figure 1/e/._3.P27.jpg
- Figure 1/e/1.RB.jpg
- __MACOSX/Figure 1/e/._1.RB.jpg
- Figure 1/e/4.P21.jpg
- __MACOSX/Figure 1/e/._4.P21.jpg
- Figure 1/b/heart 0h.tif
- __MACOSX/Figure 1/b/._heart 0h.tif
- Figure 1/b/kidney 144h.tif
- __MACOSX/Figure 1/b/._kidney 144h.tif
- Figure 1/b/heart 144h.tif
- __MACOSX/Figure 1/b/._heart 144h.tif
- Figure 1/b/Lung 0h.tif
- __MACOSX/Figure 1/b/._Lung 0h.tif
- Figure 1/b/Lung 144h.tif
- __MACOSX/Figure 1/b/._Lung 144h.tif
- Figure 1/b/Kidney 0h.tif
- __MACOSX/Figure 1/b/._Kidney 0h.tif
