# Supplementary material for: Increase of circulating IGFBP-4 following genotoxic stress and its implication for senescence
Source: eLife. 2020 Mar 30;9:e54523. doi: 10.7554/eLife.54523 (PMC7136022; doi:10.7554/eLife.54523)
Supplement: Figure 1—figure supplement 1—source data 1. [file elife-54523-fig1-figsupp1-data1.zip]

Archive with 28 entries (24 files):
- Figure 1ΓÇöfigure supplement 1/
- __MACOSX/._Figure 1ΓÇöfigure supplement 1
- Figure 1ΓÇöfigure supplement 1/a/
- __MACOSX/Figure 1ΓÇöfigure supplement 1/._a
- Figure 1ΓÇöfigure supplement 1/c/
- __MACOSX/Figure 1ΓÇöfigure supplement 1/._c
- Figure 1ΓÇöfigure supplement 1/d/
- __MACOSX/Figure 1ΓÇöfigure supplement 1/._d
- Figure 1ΓÇöfigure supplement 1/a/DOXO SUP File 1.JPG
- __MACOSX/Figure 1ΓÇöfigure supplement 1/a/._DOXO SUP File 1.JPG
- Figure 1ΓÇöfigure supplement 1/a/IRH SUP File 1.JPG
- __MACOSX/Figure 1ΓÇöfigure supplement 1/a/._IRH SUP File 1.JPG
- Figure 1ΓÇöfigure supplement 1/a/REP SUP File 1.JPG
- __MACOSX/Figure 1ΓÇöfigure supplement 1/a/._REP SUP File 1.JPG
- Figure 1ΓÇöfigure supplement 1/a/CTRL SUP File1.JPG
- __MACOSX/Figure 1ΓÇöfigure supplement 1/a/._CTRL SUP File1.JPG
- Figure 1ΓÇöfigure supplement 1/a/H2O2 SUP File 1.JPG
- __MACOSX/Figure 1ΓÇöfigure supplement 1/a/._H2O2 SUP File 1.JPG
- Figure 1ΓÇöfigure supplement 1/a/IRL SUP File1.JPG
- __MACOSX/Figure 1ΓÇöfigure supplement 1/a/._IRL SUP File1.JPG
- Figure 1ΓÇöfigure supplement 1/c/WB .tif
- __MACOSX/Figure 1ΓÇöfigure supplement 1/c/._WB .tif
- Figure 1ΓÇöfigure supplement 1/c/LC2.jpg
- __MACOSX/Figure 1ΓÇöfigure supplement 1/c/._LC2.jpg
- Figure 1ΓÇöfigure supplement 1/d/LC.jpg
- __MACOSX/Figure 1ΓÇöfigure supplement 1/d/._LC.jpg
- Figure 1ΓÇöfigure supplement 1/d/WB  .tif
- __MACOSX/Figure 1ΓÇöfigure supplement 1/d/._WB  .tif
