# Supplementary material for: Increase of circulating IGFBP-4 following genotoxic stress and its implication for senescence
Source: eLife. 2020 Mar 30;9:e54523. doi: 10.7554/eLife.54523 (PMC7136022; doi:10.7554/eLife.54523)
Supplement: Figure 2—source data 1. [file elife-54523-fig2-data1.zip]

Archive with 10 entries (9 files):
- Figure 2/
- __MACOSX/._Figure 2
- Figure 2/Sera 1-5 WB.jpg
- __MACOSX/Figure 2/._Sera 1-5 WB.jpg
- Figure 2/Sera 6-10 WB.jpg
- __MACOSX/Figure 2/._Sera 6-10 WB.jpg
- Figure 2/Sera 1-5 LC.jpg
- __MACOSX/Figure 2/._Sera 1-5 LC.jpg
- Figure 2/Sera 6-10 LC.jpg
- __MACOSX/Figure 2/._Sera 6-10 LC.jpg
