# Supplementary material for: Increase of circulating IGFBP-4 following genotoxic stress and its implication for senescence
Source: eLife. 2020 Mar 30;9:e54523. doi: 10.7554/eLife.54523 (PMC7136022; doi:10.7554/eLife.54523)
Supplement: Figure 3—source data 1. [file elife-54523-fig3-data1.zip]

Archive with 22 entries (19 files):
- Figure 3/
- __MACOSX/._Figure 3
- Figure 3/a/
- __MACOSX/Figure 3/._a
- Figure 3/c/
- __MACOSX/Figure 3/._c
- Figure 3/a/CTRL + PBX.JPG
- __MACOSX/Figure 3/a/._CTRL + PBX.JPG
- Figure 3/a/H2O2 - PBX.JPG
- __MACOSX/Figure 3/a/._H2O2 - PBX.JPG
- Figure 3/a/PGE2 -PBX.JPG
- __MACOSX/Figure 3/a/._PGE2 -PBX.JPG
- Figure 3/a/PGE2 + PXB.JPG
- __MACOSX/Figure 3/a/._PGE2 + PXB.JPG
- Figure 3/a/H2O2 + PXB.JPG
- __MACOSX/Figure 3/a/._H2O2 + PXB.JPG
- Figure 3/a/CTRL - PBX.JPG
- __MACOSX/Figure 3/a/._CTRL - PBX.JPG
- Figure 3/c/3C.jpg
- __MACOSX/Figure 3/c/._3C.jpg
- Figure 3/c/3C LC.jpg
- __MACOSX/Figure 3/c/._3C LC.jpg
