# Supplementary material for: Increase of circulating IGFBP-4 following genotoxic stress and its implication for senescence
Source: eLife. 2020 Mar 30;9:e54523. doi: 10.7554/eLife.54523 (PMC7136022; doi:10.7554/eLife.54523)
Supplement: Figure 4—source data 1. [file elife-54523-fig4-data1.zip]

Archive with 14 entries (11 files):
- Figure 4/
- __MACOSX/._Figure 4
- Figure 4/c/
- __MACOSX/Figure 4/._c
- Figure 4/b/
- __MACOSX/Figure 4/._b
- Figure 4/c/4C LC.jpg
- __MACOSX/Figure 4/c/._4C LC.jpg
- Figure 4/c/4C WB.jpg
- __MACOSX/Figure 4/c/._4C WB.jpg
- Figure 4/b/4B WB.jpg
- __MACOSX/Figure 4/b/._4B WB.jpg
- Figure 4/b/4B LC.jpg
- __MACOSX/Figure 4/b/._4B LC.jpg
