# Supplementary material for: Increase of circulating IGFBP-4 following genotoxic stress and its implication for senescence
Source: eLife. 2020 Mar 30;9:e54523. doi: 10.7554/eLife.54523 (PMC7136022; doi:10.7554/eLife.54523)
Supplement: Figure 4—figure supplement 1—source data 1. [file elife-54523-fig4-figsupp1-data1.zip]

Archive with 32 entries (27 files):
- Figure 4ΓÇöfigure supplement 1/
- __MACOSX/._Figure 4ΓÇöfigure supplement 1
- Figure 4ΓÇöfigure supplement 1/j.tif
- __MACOSX/Figure 4ΓÇöfigure supplement 1/._j.tif
- Figure 4ΓÇöfigure supplement 1/g/
- __MACOSX/Figure 4ΓÇöfigure supplement 1/._g
- Figure 4ΓÇöfigure supplement 1/i.tif
- __MACOSX/Figure 4ΓÇöfigure supplement 1/._i.tif
- Figure 4ΓÇöfigure supplement 1/f/
- __MACOSX/Figure 4ΓÇöfigure supplement 1/._f
- Figure 4ΓÇöfigure supplement 1/h.tif
- __MACOSX/Figure 4ΓÇöfigure supplement 1/._h.tif
- Figure 4ΓÇöfigure supplement 1/d/
- __MACOSX/Figure 4ΓÇöfigure supplement 1/._d
- Figure 4ΓÇöfigure supplement 1/e/
- __MACOSX/Figure 4ΓÇöfigure supplement 1/._e
- Figure 4ΓÇöfigure supplement 1/g/pMEK.tif
- __MACOSX/Figure 4ΓÇöfigure supplement 1/g/._pMEK.tif
- Figure 4ΓÇöfigure supplement 1/g/MEK tot.tif
- __MACOSX/Figure 4ΓÇöfigure supplement 1/g/._MEK tot.tif
- Figure 4ΓÇöfigure supplement 1/f/AKT tot.tif
- __MACOSX/Figure 4ΓÇöfigure supplement 1/f/._AKT tot.tif
- Figure 4ΓÇöfigure supplement 1/f/pAKT.tif
- __MACOSX/Figure 4ΓÇöfigure supplement 1/f/._pAKT.tif
- Figure 4ΓÇöfigure supplement 1/d/PI3K.jpg
- __MACOSX/Figure 4ΓÇöfigure supplement 1/d/._PI3K.jpg
- Figure 4ΓÇöfigure supplement 1/d/pPI3Ktyr.jpg
- __MACOSX/Figure 4ΓÇöfigure supplement 1/d/._pPI3Ktyr.jpg
- Figure 4ΓÇöfigure supplement 1/e/pERK.tif
- __MACOSX/Figure 4ΓÇöfigure supplement 1/e/._pERK.tif
- Figure 4ΓÇöfigure supplement 1/e/ERK tot.tif
- __MACOSX/Figure 4ΓÇöfigure supplement 1/e/._ERK tot.tif
