# Supplementary material for: Increase of circulating IGFBP-4 following genotoxic stress and its implication for senescence
Source: eLife. 2020 Mar 30;9:e54523. doi: 10.7554/eLife.54523 (PMC7136022; doi:10.7554/eLife.54523)
Supplement: Figure 5—source data 1. [file elife-54523-fig5-data1.zip]

Archive with 50 entries (45 files):
- Figure 5/
- __MACOSX/._Figure 5
- Figure 5/i/
- __MACOSX/Figure 5/._i
- Figure 5/f/
- __MACOSX/Figure 5/._f
- Figure 5/d/
- __MACOSX/Figure 5/._d
- Figure 5/l/
- __MACOSX/Figure 5/._l
- Figure 5/i/2_HP1a.jpg
- __MACOSX/Figure 5/i/._2_HP1a.jpg
- Figure 5/i/Merge.jpg
- __MACOSX/Figure 5/i/._Merge.jpg
- Figure 5/i/3_MacroH2A.1.jpg
- __MACOSX/Figure 5/i/._3_MacroH2A.1.jpg
- Figure 5/i/1_DAPI.jpg
- __MACOSX/Figure 5/i/._1_DAPI.jpg
- Figure 5/f/3_Ki67.jpg
- __MACOSX/Figure 5/f/._3_Ki67.jpg
- Figure 5/f/Merge.jpg
- __MACOSX/Figure 5/f/._Merge.jpg
- Figure 5/f/2_H1.2.jpg
- __MACOSX/Figure 5/f/._2_H1.2.jpg
- Figure 5/f/1_DAPI.jpg
- __MACOSX/Figure 5/f/._1_DAPI.jpg
- Figure 5/d/3.P107.jpg
- __MACOSX/Figure 5/d/._3.P107.jpg
- Figure 5/d/5.P27 .tif
- __MACOSX/Figure 5/d/._5.P27 .tif
- Figure 5/d/7.P16.jpg
- __MACOSX/Figure 5/d/._7.P16.jpg
- Figure 5/d/2.RB2.tif
- __MACOSX/Figure 5/d/._2.RB2.tif
- Figure 5/d/4.P53.jpg
- __MACOSX/Figure 5/d/._4.P53.jpg
- Figure 5/d/1.RB.jpg
- __MACOSX/Figure 5/d/._1.RB.jpg
- Figure 5/d/GAPDH.tif
- __MACOSX/Figure 5/d/._GAPDH.tif
- Figure 5/d/6.P21.tif
- __MACOSX/Figure 5/d/._6.P21.tif
- Figure 5/l/Merge.jpg
- __MACOSX/Figure 5/l/._Merge.jpg
- Figure 5/l/2_gH2AX.1.jpg
- __MACOSX/Figure 5/l/._2_gH2AX.1.jpg
- Figure 5/l/3_ATMjpg.jpg
- __MACOSX/Figure 5/l/._3_ATMjpg.jpg
- Figure 5/l/1_DAPI.jpg
- __MACOSX/Figure 5/l/._1_DAPI.jpg
