# Supplementary material for: Increase of circulating IGFBP-4 following genotoxic stress and its implication for senescence
Source: eLife. 2020 Mar 30;9:e54523. doi: 10.7554/eLife.54523 (PMC7136022; doi:10.7554/eLife.54523)
Supplement: Figure 7—source data 1. [file elife-54523-fig7-data1.zip]

Archive with 6 entries (5 files):
- Figure 7/
- __MACOSX/._Figure 7
- Figure 7/LC.jpg
- __MACOSX/Figure 7/._LC.jpg
- Figure 7/ERK nucleo cyto.jpg
- __MACOSX/Figure 7/._ERK nucleo cyto.jpg
