# Supplementary material for: Increase of circulating IGFBP-4 following genotoxic stress and its implication for senescence
Source: eLife. 2020 Mar 30;9:e54523. doi: 10.7554/eLife.54523 (PMC7136022; doi:10.7554/eLife.54523)
Supplement: Figure 7—figure supplement 1—source data 1. [file elife-54523-fig7-figsupp1-data1.zip]

Archive with 28 entries (23 files):
- Figure 7ΓÇöfigure supplement 1/
- __MACOSX/._Figure 7ΓÇöfigure supplement 1
- Figure 7ΓÇöfigure supplement 1/f/
- __MACOSX/Figure 7ΓÇöfigure supplement 1/._f
- Figure 7ΓÇöfigure supplement 1/h.tif
- __MACOSX/Figure 7ΓÇöfigure supplement 1/._h.tif
- Figure 7ΓÇöfigure supplement 1/c/
- __MACOSX/Figure 7ΓÇöfigure supplement 1/._c
- Figure 7ΓÇöfigure supplement 1/d/
- __MACOSX/Figure 7ΓÇöfigure supplement 1/._d
- Figure 7ΓÇöfigure supplement 1/e/
- __MACOSX/Figure 7ΓÇöfigure supplement 1/._e
- Figure 7ΓÇöfigure supplement 1/f/pCAMK2.jpg
- __MACOSX/Figure 7ΓÇöfigure supplement 1/f/._pCAMK2.jpg
- Figure 7ΓÇöfigure supplement 1/f/CAMK2 tot.jpg
- __MACOSX/Figure 7ΓÇöfigure supplement 1/f/._CAMK2 tot.jpg
- Figure 7ΓÇöfigure supplement 1/c/pP62.jpg
- __MACOSX/Figure 7ΓÇöfigure supplement 1/c/._pP62.jpg
- Figure 7ΓÇöfigure supplement 1/c/P62 tot.jpg
- __MACOSX/Figure 7ΓÇöfigure supplement 1/c/._P62 tot.jpg
- Figure 7ΓÇöfigure supplement 1/d/pP38.tif
- __MACOSX/Figure 7ΓÇöfigure supplement 1/d/._pP38.tif
- Figure 7ΓÇöfigure supplement 1/d/P38 tot.tif
- __MACOSX/Figure 7ΓÇöfigure supplement 1/d/._P38 tot.tif
- Figure 7ΓÇöfigure supplement 1/e/pP38.jpg
- __MACOSX/Figure 7ΓÇöfigure supplement 1/e/._pP38.jpg
- Figure 7ΓÇöfigure supplement 1/e/P38 tot.jpg
- __MACOSX/Figure 7ΓÇöfigure supplement 1/e/._P38 tot.jpg
